# Supplementary material for: Preclinical development and evaluation of nanobody-based CD70-specific CAR T cells for the treatment of acute myeloid leukemia
Source: Cancer Immunol Immunother. 2023 Mar 17;72(7):2331–46. doi: 10.1007/s00262-023-03422-6 (PMC10264288; doi:10.1007/s00262-023-03422-6)
Supplement: Supplementary file 3 — Supplementary file3 (XLSX 20 KB) [file 262_2023_3422_MOESM3_ESM.xlsx]

## Sheet: supplementary table 1
Information of Panel 1 for genetic abnormality is in sheet AML Sanger sequence panel ; Information of Panel 2 for genetic abnormality is in sheet NGS 80 gene panel
ID	Gender	Age (year)	Sample	CD70 expression intensity AML	CD70 expression intensity Lym	FAB	Tumor burden	Genetic abnormality	Is FLT3-ITD mutated ?	Is DNMT3A mutated ?	Infusion Gene	Chromosome Karyotype	t(8;21) (N= 37)	inv 16 (N= 37)	t(9;11) (N= 37)
1	M	46	BM	0.82965	1.33103	M5	0.87	panel1: FLT3-ITD	Y		Negative	poor quality of specimen
2	M	47	BM	1.07458	1.05658	M2	0.9	panel2: KIT D816V			AML1-ETO	No detection
3	F	32	PB	0.97868	1.02253	M5	0.92	no detection			Negative	46, XY[6]
4	F	50	PB	1.25279	2.77632	M5	0.65	panel1: DNMT3A R882C, FLT3-ITD	Y	Y	Negative	46,XY[19]
5	F	54	PB	1.38889	8.97059	M1	0.86	panel2: FLT3-ITD, FLT3-TKD, IDH1 R132G, NPM1 W288Cfs*12, PTPN11 S502L, NRAS G12V	Y		Negative	No detection
6	M	58	BM	2.05581	2.12286	M4	0.85	panel2: DNMT3A R882H, FLT3-ITD, RUNX1 Y385Lfs*215, TET2 G223Vfs*27, R1359S	Y	Y	Negative	46，XY[7]
7	M	68	BM	1.16953	1.04602	M5	0.85	panel2: DNMT3A R882C, NPM1 W288Cfs*12, NRAS G13D, SMC1A R693G		Y	Negative	No detection
8	M	10m26d	BM	1.83638	1.13349	M5	0.52	no detection			MLL-AF9	46, XY, t(9，11)(p21,q23)[7]/47, idem,+mar[2]			Y
9	F	52	BM	0.872298	1.07394	M2	0.82	panel1: DNMT3A R882H, IDH2 R140Q, NPM1 W288Cfs*12, FLT3-ITD	Y	Y	Negative	46，XX[20]
10	F	73	PB	1.05199	1.0924	M2	0.48	panel2: TP53 C135X, NF1 R1513X; NF1 W599X			Negative	highly complex
11	M	35	PB	0.993138	1.04023	M1	0.95	panel2: CEBPA E316delinsDQ，ASXL2 E1239K			Negative	46, XY[10]
12	M	64	PB	1.08367	1.11527	M1	0.97	panel2: IDH2 R140Q, NPM1 W288Cfs*12			Negative	46, XY[8]
13	M	52	BM	1.25439	6.87324	M1	0.813	panel2: negative			MLL-ENL	poor quality of specimen
14	M	74	PB	0.858972	1.08202	M5	0.61	panel1:FLT3-ITD	Y		Negative	poor quality of specimen
15	M	49	BM	1.06163	1.21571	M5	0.88	panel1: DNMT3A R882H, NPM1, FLT3-ITD	Y	Y	Negative	poor quality of specimen
16	F	75	BM	1.58884	1.17912	M5	0.82	panel2: DNMT3A R882C, NPM1 W288Cfs*12, IDH2 R132H, NRAS G12S, PTPN11 G503V, BCORL1 E1497*		Y	Negative	46, XX[20]
17	M	68	PB	0.921946	1.10706	M4	0.41	panel1: negative			Negative	No detection
18	F	44	BM	1.20046	1.26183	M1	0.88	panel1: IDH R172K			Negative	46, XX[20]
19	M	38	PB	0.941176	0.598404	M5	0.69	panel1: c-kit D816V, CEBPA K304_Q305insL			Negative	46, XY[5]
21	M	54	PB	1.65252	2.45	M2	0.66	panel1: c-kit N822K			AML1-ETO	46, XY[4]
22	F	25	BM	0.894737	1.16412	M5	0.93	panel2: negative			MLL-AF6	No detection
23	F	26	BM	1.03994	1.13241	M4	0.405	panel2: KRAS G13D, NRAS G12S, KIT D816Y, PTPN11 A72T			CBFbeta-MYH11	46，XY,del(7)(q33),inv(16)(p13,q22)[12]/47,XX,del(7)(q33),+8,inv(16)(p13q22)[3)		Y
24	M	32	BM	2.26777	1.01965	M5	0.7	panel1: negative			Negative	46, XY,t(11;17)(q23;q21)[5]/46, XY[8]
25	M	52	BM	1.28909	1.36181	M2	0.62	no detection			AML1-ETO	46, XY,t(8;21)(q22;q22)[8]/46,idem,del(9)(q13)[2]
26	F	60	BM	1.38325	1.2208	M5?	0.39	panel2: NPM1 W288Cfs*12, IDH2 R140Q, SRSF2 P95H, TET2 E1268_C1271delinsD, TET2 Q729*, CBL Y371N, PTPN11 T468M			Negative	46, XX[20]
27	F	75	BM	1.29815	3.04959	M1	0.85	panel2: IDH2 R172K, PHF6 H329Sfs*23			Negative	47, XX, +11[10]
28	F	80	BM	3.82609	2.70779	M2	0.51	no detection			Negative	46, XX[6]
29	F	/	BM	3.4375	3.105	/	/	no detection			No detection	No detection
30	M	51	BM	2.73964	15.2222	M2	0.25	panel1: CEBPA D107* , CEBPA R297P			Negative	46, XX[5]
31	F	62	BM	1.5124	0.789773	M5	0.945	panel1: FLT3 D835H			Negative	50, XX, +8, +add(9)(p24), t(11;17)(q23;q25),+13,+21[20]
32	M	55	BM	2.78231	10.875	M1	0.885	panel1: CEBPA P187_P189del; CEBPA P204Rfs*114, IDH R132C			Negative	[cp]46~48, XY, -7,9q-? +mar1，+mar2[4]/46,XY[1]
33	M	64	BM	1.76243	2.0125	M5	0.895	panel2: ASXL1 A530V, IDH2 R140Q, DNMT3A R882H, NPM1 W288Cfs*12		Y	No detection	46, XY[20]
34	F	9	BM	7.01923	5.13953	M5	0.844	no detection			Negative	46, XX, del(7)(q34)? [2]/46,XY[7]
35	M	10	BM	1.76279	4.04286	M2	0.624	no detection			AML1-ETO	45, -X, -Y, t(8;21)(q22;q22)[16]/46,XY[4]	Y
36	F	15	BM	3.13223	5.32143	M2	0.905	panel2: WT1 T377Dfs*75, FGFR1 K566N			Negative	47, XX, +22[9]/46,XX[3]
37	M	70	BM	1.76316	2.08	/	0.395	no detection			No detection	46, XX[7]
38	M	52	BM	2.61458	5.51282	M4	0.615	panel2: IDH2 R140Q, DNMT3A E477Q, ASXL1 G646Wfs*12, NRAS G12V G12D G13D, FLT3-ITD, BCOR Y497Vfs*2,BCOR W543Cfs*12 PTPN11 G60V	Y		Negative	46, XY[10]
39	F	71	PB	1.54622	2.19167	M0	0.86	no detection			Negative	46, XX[2]/47,XX,+22?[1]
40	M	45	BM	2.74809	12.55	M1	0.55	panel1: CEBPA R291G, IDH2 R140W, NPM1			Negative	46, XY[10]
41	M	51	BM	3.7284	31.5625	M1	0.95	panel2: FLT3 ITD, NPM1 p.W288Cfs*12, IDH1 R132H, RAD21 E534D, FGFR1 S596P	Y		Negative	46, XY[14]
42	F	45	BM	5.07627	9.04651	M1	0.94	panel2: GATA2 A318T, RUNX1 V452G			Negative	46, XX[20]
43	F	26	BM	0.945	1.09155	M4eo	0.58	panel1: negative			Negative	47, XX, inv(16)(p13q22),+22[4]/46,XX,inv(16)(p13q22)【16】		Y
44	F	48	BM	1.43448	2.52419	CMML	0.185	panel2: negative			No detection	46, XX[20]
45	M	41	BM	1.17766	1.59223	M5	0.95	panel1: DNMT3A R882C, IDH2 R140Q, FLT3-ITD	Y	Y	No detection	No detection
46	M	65	BM	1.2107	1.00806	M5	0.65	panel1: negative			AML1-ETO	45, X, -Y, t(8;21)(q22;q22)[20]	Y
47	M	58	BM	3.21429	-0.676471	M4	0.44	no detection			AML1-ETO	46, XY, t(8;21)(q22;q22)[6]/46,XY[4]	Y
48	F	26	BM	1.09929	1.56566	M1	0.76	panel2: RUNX1 S35R, STAG2 R1045X, NRAS G12D			MLL-ELL	46,XX,t(11;19)(q23;q13.1)[8]			Y

## Sheet: AML Sanger sequence panel
Table S2.	AML Sanger sequencing list
No.	Mutation
1	FLT3-ITD
2	FLT3-TKD
3	c-kit exon8
4	c-kit exon17
5	CEBPA
6	DNMT3A exon23
7	NPM1 exon12
8	IDH1 exon4
9	IDH2 exon4

## Sheet: NGS 80 gene panel
Table S3.	Gene list of targeted Next Generation Sequencing list
No.	Official Symbol
1	ABLI
2	ALPP
3	ASXL1
4	ASXL2
5	BCL7A
6	BCOR
7	BCORL1
8	CALR
9	CBL
10	CBLB
11	CCND2
12	CDKN2A
13	CSF1R
14	CSF3R
15	CSNK1A1
16	CTCF
17	DNMT3A
18	ETNK1
19	ETV6
20	EZH2
21	FAM5C
22	FAT1
23	FBXW7
24	FGFR1
25	FGFR3
26	FLT3
27	FOXO1
28	GATA1
29	GATA2
30	GNAS
31	GNB1
32	HRAS
33	IDH1
34	IDH2
35	IKZF1
36	JAK2
37	JAK2
38	JAK3
39	KDM6A
40	KIT
41	KRAS
42	LTB
43	LUC7L2
44	MPL
45	NF1
46	NFE2
47	NPM1
48	NRAS
49	PDGFRA
50	PHF6
51	PIGA
52	PPMID
53	PRPF40B
54	PTPN11
55	RAD21
56	RECOL4
57	RET
58	RIT1
59	RUNX1
60	SETBP1
61	SF1
62	SF3A1
63	SF3B1
64	SH2B3
65	SLC34A2
66	SMC1A
67	SMC3
68	SOCS1
69	SRSF2
70	STAG2
71	STAT3
72	STAT5B
73	TET1
74	TET2
75	TP53
76	U2AF1
77	U2AF2
78	WT1
79	ZRSR2
80	СЕВРА
